# Supplementary material for: Novel linkage disequilibrium clustering algorithm identifies new lupus genes on meta-analysis of GWAS datasets
Source: Immunogenetics. 2017 Feb 28;69(5):295–302. doi: 10.1007/s00251-017-0976-8 (PMC5400794; doi:10.1007/s00251-017-0976-8)
Supplement: Supplementary file 1 — Shows the 30 replicated SLE genes/loci in the two studies (Harley et al. 2008; Hom et al. 2008). These loci containing OASIS blocks within 2 Mb of each other are separated by bold horizontal lines. Data regarding the chromosomal location and size of blocks and the strength of the association signal (−log [P], OASIS scores and Quadrants) is shown. The candidate genes are based on the location and distribution of the association signal (SNPs) on NCBI Mapview. Known SLE genes are highlighted in black and bold and new SLE genes in blue and bold. (XLSX 16 kb) [file 251_2017_976_MOESM1_ESM.xlsx]

## Sheet: SLE
Dataset	Chromosome	Initial_loc	Initial_SNP	End_loc	End_SNP	Max_SNP	Max_-log(P)	OASIS	Oasis%	Quadrant	Locus	SLE candidcate genes located with 2Mb
5	2	150459869	rs10490073	150660390	rs10175623	rs10490073	3.90833	2	11	B	1	TNFAIP6
6	2	151892909	rs1485126	152099884	rs2218880	rs1463609	1.82981	19	42	C	1
5	2	161182794	rs4386280	161395187	rs6432628	rs6755940	3.11696	11	64	C	2	IFIH1
6	2	163110535	rs2111485	163311201	rs6734436	rs13023380	4.16431	7	53	B	2
6	2	191838203	rs6718902	192038623	rs6434450	rs7574865	13.0477	25	60	A	3	STAT1, STAT4
5	2	191860501	rs12693591	192060779	rs6709982	rs3771327	4.06248	8	40	B	3
6	2	234514762	rs17862836	234717668	rs10803663	rs17863787	3.17428	17	28	C	4	DNAJB3, USP40, UGT1A
5	2	234621156	rs2013018	234825092	rs10166942	rs4663968	2.60924	9	13	C	4
5	3	21523341	rs2194607	21726362	rs4298061	rs3860579	3.84527	4	11	B	5	VENTXP7, UBE2E2
6	3	23023573	rs475050	23226297	rs6550742	rs680930	3.05843	18	40	C	5
5	3	59389453	rs17060470	59594891	rs11720729	rs9850077	3.81616	6	15	B	6	DNASE1L3, PXK
6	3	59655529	rs10510816	59858649	rs1385713	rs167140	3.98055	5	7	B	6
6	5	149069958	rs9686924	149276123	rs10053292	rs32581	3.24383	16	25	C	7	TNIP1, ANXA6
5	5	150841332	rs357610	151041931	rs3210714	rs2304053	2.34199	10	23	C	7
6	7	31876765	rs2270218	32077080	rs10486499	rs729804	4.8962	21	30	A	8	PPP1R17, PDE1C
5	7	33803449	rs4723329	34009945	rs10265207	rs1362927	4.54212	6	23	B	8
5	7	128393949	rs109829	128594182	rs10488631	rs4728142	6.13668	4	22	B	9	IRF5
6	7	128548953	rs6467218	128754322	rs13227498	rs10488631	10.7825	15	51	B	9
5	7	128625787	rs1154330	128838658	rs2718107	rs12537284	4.62525	8	57	B	9
6	7	130438213	rs13234407	130640610	rs969827	rs11974908	3.92592	9	21	B	9
5	7	131862529	rs3734992	132065378	rs10240737	rs3734991	4.79048	8	23	B	9
6	8	10943275	rs2409691	11152956	rs2245937	rs9657519	3.75422	35	66	C	10	BLK
5	8	10945438	rs9657519	11152956	rs2245937	rs7827026	3.90274	2	5	B	10
6	8	11157459	rs3808513	11359637	rs1600249	rs13277113	7.1209	39	62	A	10
6	8	62525895	rs2882460	62728137	rs1948508	rs11783343	4.47237	11	22	B	11	ASPH1, IFITM8P
5	8	63829726	rs4524780	64029901	rs2117695	rs4279586	2.95078	10	52	C	11
5	8	107398703	rs2022979	107600049	rs3110776	rs1901783	2.59688	10	32	C	12	ANGPT1, OXR1, EIF3E
6	8	109092540	rs17405978	109305276	rs6469170	rs17405978	3.93802	1	5	B	12
6	9	135083870	rs7027769	135289796	rs10125557	rs11243676	5.57675	4	8	B	13	TTF1, SETX
5	9	135245866	rs1185995	135453438	rs717770	rs1185995	4.97469	1	2	B	13
6	10	7439724	rs11255111	7639931	rs11255224	rs11255111	4.56703	7	12	B	14	KIN, TAF3
5	10	7491618	rs2247230	7700352	rs11255271	rs4748940	7.51004	8	19	B	14
5	11	34821947	rs525202	35043230	rs497476	rs519858	2.57235	9	42	C	15	CD44
6	11	35043179	rs2421763	35244573	rs11607862	rs507230	2.42941	17	22	C	15
5	11	35051238	rs87603	35251317	rs8193	rs2785197	3.41229	9	21	C	15
6	11	39008570	rs10837089	39212216	rs12420552	rs11035063	2.32673	17	65	C	16	LRRC4C, LRRC6P1, RPL18P8
5	11	39966261	rs7943051	40172971	rs11035715	rs6485172	4.85699	6	27	B	16
5	11	97898207	rs1941855	98104192	rs7929050	rs1941855	2.77083	9	34	C	17	CNTN5
6	11	98772896	rs11217465	98976459	rs10790462	rs1021273	4.23062	10	22	B	17
6	12	12221429	rs2016891	12430035	rs11054761	rs7980903	4.38722	10	21	B	18	GRIN2B, LRP6, APOLD1, BCL2L14,
5	12	13554356	rs7135403	13759033	rs10845809	rs4764011	3.25704	9	18	C	18	DXD47, HEBP1, EMP1, DUSP16
6	12	30383902	rs1485419	30590795	rs10771720	rs10843682	1.88974	18	37	C	19	DDX11, DDX11-AS, IPO8, TSPAN11
5	12	31082323	rs11613187	31288883	rs4931444	rs3741869	4.49621	5	23	B	19
5	12	63114155	rs2270484	63317137	rs772577	rs2704757	2.67592	10	24	C	20	MON2, PPM1H, MIRLET7I
6	12	63174734	rs337515	63379515	rs699619	rs7956933	4.7986	12	19	B	20
5	13	21131210	rs9506514	21382116	rs4770073	rs4769124	1.78225	9	45	C	21	LATS2, IL17D, XPO4, SAP18, SKA3
6	13	21496143	rs3858744	21698119	rs9509560	rs7997540	3.98498	16	35	A	21
5	13	106659099	rs1924408	106879554	rs7990893	rs1924408	2.42911	9	28	C	22	RNA5SP38, EFNB2, DAOA
6	13	107613087	rs965628	107813142	rs9520314	rs9520256	3.49259	17	39	C	22
6	14	33932163	rs1957320	34136203	rs4982104	rs17101570	3.06261	16	17	C	23	SNX6, NPAS3, EGLN3, SRP54
5	14	35242827	rs2275145	35465564	rs2254990	rs1201804	3.34448	9	40	C	23
5	14	39341844	rs10483546	39545520	rs2273316	rs10483546	5.01728	2	11	B	24	LRFN5, FBXO33, CTAGE5, PNN,
6	14	41277955	rs17578880	41486621	rs2600578	rs7160383	4.40894	16	59	A	24	TRAPPC6B, GEMIN2, SEC23A
5	14	43181893	rs1777082	43392408	rs1349249	rs17113620	6.08778	6	25	B	24
5	14	69831036	rs7144886	70047166	rs6573893	rs7141009	2.73189	9	56	C	25	ADAM20, ADAM21, RGS6, ZFYVE1
6	14	70390755	rs227429	70591660	rs4902780	rs1276120	3.15925	17	23	C	25
6	14	72462556	rs11623492	72666116	rs2238243	rs4899412	2.48148	17	22	C	25
5	14	73304564	rs11622224	73507392	rs12588579	rs2052219	3.09221	11	45	C	25
5	16	5251130	rs11076892	5454485	rs490662	rs1881335	3.99697	4	23	B	26	RBFOX1
6	16	7230642	rs10500350	7433109	rs4627375	rs10500350	4.11577	5	5	B	26
6	16	31193941	rs741810	31394178	rs1140195	rs11574637	6.27165	12	63	B	27	ITGAM, ITGAX
5	16	31298938	rs9937837	31527819	rs4477723	rs9888739	3.99697	6	40	B	27
6	17	53279432	rs7211784	53485185	rs2286806	rs7503456	4.3536	5	7	B	28	MSI2, NOG, MMD
5	17	55231042	rs9907841	55438555	rs792376	rs868728	2.61726	12	37	C	28
6	20	45903384	rs3810524	46108140	rs6094716	rs6094661	4.73755	5	18	B	29	NCOA3, SULF2, EYA2
5	20	46093916	rs4810643	46303730	rs6018631	rs6066394	3.82478	7	46	B	29
5	21	36378570	rs734382	36582204	rs2834846	rs2248159	4.70115	10	23	A	30	CHAF1B, RUNX1
6	21	38117307	rs2073601	38321199	rs7276605	rs6517391	2.37497	17	34	C	30
